# Supplementary material for: Plug-and-play – enzymatic amino acid production from methanol and carbon dioxide
Source: Nat Commun. 2026 Jun 17;17:5363. doi: 10.1038/s41467-026-74522-x (PMC13276030; doi:10.1038/s41467-026-74522-x)
Supplement: Supplementary file 3 — Supplementary Data 1 [file 41467_2026_74522_MOESM3_ESM.xlsx]

## Sheet: Sheet1
	Plug and Play: Enzymatic Amino Acid Production from Methanol and Carbon Dioxide
	Supporting information: DNA sequences of enzymes expressed, purified and used in this study
		Protein	DNA sequence (5´-> 3´)
		FLS	ATGGCTATGATTACTGGTGGTGAACTGGTTGTTCGTACCCTGATTAAAGCTGGCGTAGAACATCTGTTTGGCCTGCATGGCATTCATATTGACACCATTTTTCAGGCTTGCCTGGACCACGACGTCCCAATCATTGATACTCGCCACGAAGCGGCGGCAGGCCACGCTGCGGAAGGTTATGCCCGCGCGGGCGCTAAACTGGGTGTTGCCCTGGTGACCGCTGGCGGTGGCTTTACCAATGCCGTTACGCCGATCGCGAACGCTAGGACCGATCGCACTCCGGTTCTGTTCCTGACCGGTTCTGGTGCTCTTCGTGATGACGAAACCAACACCCTGCAGGCCGGTATTGATCAGGTGGCGATGGCGGCCCCGATCACGAAATGGGCTCATCGTGTTATG…
		FLSM3	ATGGCTATGATTACTGGTGGTGAACTGGTTGTTCGTACCCTGATTAAAGCTGGCGTAGAACATCTGTTTGGCCTGCATGGCCTGCATATTGACACCATTTTTCAGGCTTGCCTGGACCACGACGTCCCAATCATTGATACTCGCCACGAAGCGGCGGCAGGCCACGCTGCGGAAGGTTATGCCCGCGCGGGCGCTAAACTGGGTGTTGCCCTGGTGACCGCTGGCGGTGGCTTTACCAATGCCGTTACGCCGATCGCGAACGCTAGGCTGGATCGCACTCCGGTTCTGTTCCTGACCGGTTCTGGTGCTCTTCGTGATGACGAAACCAACACCCTGCAGGCCGGTATTGATCAGGTGGCGATGGCGGCCCCGATCACGAAATGGGCTCATCGTGTTATG…
		GALS	ATGCATCATCATCATCATCAtCTCGACatgGCTTCTGTTCACGGTACCACCTACGAACTGCTGCGTCGTCAGGGTATCGACACCGTTTTCGGTAACCCGGGTTCTAACGAACTGCCGTTCCTGAAAGACTTCCCGGAAGACTTCCGTTACATCCTGGCTCTGCAGGAAGCTTGCGTTGTTGGTATCGCTGACGGTTACGCTCAGGCTTCTCGTAAACCGGCTTTCATCAACCTGCACTCTGCTGCTGGTACCGGTAACGCTATGGGTGCTCTGTCTAACGCTCGTACCTCTCACTCTCCGCTGATCGTTACCGCTGGTCAGCAGACCCGTGCTATGATCGGTGTTGAAGCTGGGGAAACCAACGTTGACGCTGCTAACCTGCCGCGTCCGCTGGTTAAA…
		kbDHAK	ATGGGCAGCAGCCATCATCATCATCATCACAGCAGCGGCCTGGTGCCGCGCGGCAGCCATATGAAGCGCTTTTATAATCATCGCGATACTATTGTGAGCGAGGCGATTGACGGGTTGCTACGTTCTTCTTTCGGAGCAGGAATTTGCCGCCTGGAAGGATACGATAATATTCATGTCGTTCTCCGGCGGAACTGGGATAAATCCCAAGTTGCATTGATTTCAGGAGGCGGGTCAGGCCATGAACCCGCACATGCTGGGTTTGTCGGGCAGGGCATGCTGACGGCGGCTGTGTGCGGTTCATTATTTGCTTCCCCTGGAGTGGATGCGATTTTGGCCGCGATTATGGCGGTAAGCGGGGATGCTGGCTGCCTCTTGATCGTCAAAAACTACACTGGAGAT…
		gsTPI	ATGGGCAGCAGCCATCATCATCATCATCACAGCAGCGGCCTGGTGCCGCGCGGCAGCCATATGAGAAAACCGATCATTGCAGGCAACTGGAAAATGCATAAAACATTAGCGGAAGCGGTTCAATTTGTCGAGGACGTAAAAGGGCACGTGCCGCCGGCCGACGAAGTCGATTCCGTCGTTTGCGCGCCGTTTCTCTTTTTGGATCGGTTGGTGCAAGCGGCAGACGGCACGGATTTAAAAATCGGGGCGCAAACGATGCACTTTGCCGATCAAGGGGCGTACACAGGCGAAGTGAGCCCGGTCATGCTGAAAGACCTCGGCGTCACGTACGTCATCCTCGGCCATTCGGAGCGCCGGCAAATGTTCGCCGAAACAGATGAGACCGTGAACAAAAAAGTG…
		tkGAPN	ATGGGCAGCAGCCATCATCATCATCATCACAGCAGCGGCCTGGTGCCGCGCGGCAGCCATATGGTTGAGCCCTTCGTCCCCGAGGGGGAAATATTCGAAGGAATCTTCCGGCAGAACGAGGGTATACCCGAATTCGCAACGTACGTAAACGGGGAGTGGGTGTTTACCGGGAAGACAGCGGAGGTAAGAAGCCCGATAGACGGCTCGCTGATAGCTAGGGTAAGCCTGAGCGATATGGCCCTTTCGAACCGGGCGGTGGCGGCGGCATATTCCGCTGGGAGGCATGAGATAAGGGACACGCCGGGTGAAAAGAGGTTGGAGGCTTTTTTAAAGGTGGCGGAGCTTATTAGGGACTCATTCGACGATTTCGTCACCGCCCTGGTGCTCGACGCCGGCAAG…
		taALDH (M42)	ATGGATACCAAACTGTATATTGATGGCCAGTGGGTTAATAGCAGCAGCGGTAAAACCGTTGATAAATATTCTCCGGTTACCGGTCAGGTTATTGGTCGTATGGAAGCAGCAACCCGTGATGATGTTGATCGTGCAATTGATGCAGCAGAAGATGCATTTTGGGCCTGGAATGATCTGGGTAGCGTTGAACGCAGCAAAATTATTTATCGTGCCAAAGAACTGATTGAAAAAAATCGTGCCGAACTGGAAAATATTATTATGGAAGAAAATGGCAAACCGGTGAAAGAAGCCAAAGAAGAAGTCGACGGCGTCATTGATCAGATTCAGTATTATGCAGAATGGGCACGTAAACTGAATGGTGAAGTTGTTGAAGGCACCAGCAGCCATCGTAAAATTTTT…
		soGLOX	ATGGGCAGCAGCCATCATCATCATCATCACAGCAGCGGCCTGGTGCCGCGCGGCAGCCAtaTGGAAATTACCAACGTGAATGAATATGAAGCGATCGCCAAACAGAAACTGCCGAAAATGGTGTATGATTATTATGCAAGCGGTGCCGAAGATCAGTGGACCCTGGCAGAAAATCGTAATGCATTTAGCCGTATTCTGTTTCGTCCGCGTATTCTGATTGATGTGACCAATATTGATATGACCACCACCATTCTGGGCTTCAAAATTAGCATGCCGATTATGATTGCACCGACCGCAATGCAGAAAATGGCACATCCGGAAGGTGAATATGCAACCGCACGTGCAGCAAGCGCAGCAGGCACCATTATGACCCTGAGCAGCTGGGCAACCAGCAGCGTT…
		gsPGM	ATGGGCAGCAGCCATCATCATCATCATCACAGCAGCGGCCTGGTGCCGCGCGGCAGCCATATGAGTAAAAAACCGGTTGCGCTCATCATTTTAGACGGATTTGCGCTGCGCGACGAAACGTACGGCAATGCGGTCGCTCAGGCGAACAAACCGAACTTTGACCGCTATTGGAACGAATACCCGCACACAACGCTCAAGGCGTGCGGCGAGGCGGTCGGGCTTCCGGAAGGGCAGATGGGCAACTCGGAAGTCGGCCATCTCAACATCGGCGCCGGGCGCATTGTGTACCAAAGCTTAACGCGAATCAACATTGCCATTCGCGAAGGCGAGTTTGACCGAAATGAAACGTTTTTGGCGGCGATGAACCATGTGAAACAACACGGGACAAGTTTGCATTTG…
		tmENO	ATGTATGTGGAAATTGTTGATGTTCGTGCACGTGAAGTTCTGGATAGCCGTGGTAATCCGACCGTTGAAGCAGAAGTTGTTCTGGAGGACGGCACCATGGGTCGTGCAATTGTTCCGAGCGGTGCAAGCACCGGTAAATTTGAAGCACTGGAAATTCGCGATAAAGATAAAAAACGCTATCTGGGTAAAGGTGTTCTGAAAGCCGTGGAAAATGTGAATGAAACCATTGCACCGGCACTGATTGGTATGAATGCATTTGATCAGCCGCTGGTTGATAAAACCCTGATTGAACTGGATGGCACCGAAAATAAAAGCAAACTGGGTGCAAATGCAATTCTGGCAGTTAGCATGGCAGTTGCACGTGCAGCAGCAAATTATCTGGGTCTGCCGCTGTATAAA…
		ecPEPCK	ATGGGCAGCAGCCATCATCATCATCATCACAGCAGCGGCCTGGTGCCGCGCGGCAGCCATATGCGCGTTAACAATGGTTTGACCCCGCAAGAACTCGAGGCTTATGGTATCAGTGACGTACATGATATCGTTTACAACCCAAGCTACGACCTGCTGTATCAGGAAGAGCTCGATCCGAGCCTGACAGGTTATGAGCGCGGGGTGTTAACTAATCTGGGTGCCGTTGCCGTCGATACCGGGATCTTCACCGGTCGTTCACCAAAAGATAAGTATATCGTCCGTGACGATACCACTCGCGATACTTTCTGGTGGGCAGACAAAGGCAAAGGTAAGAACGACAACAAACCTCTCTCTCCGGAAACCTGGCAGCATCTGAAAGGCCTGGTGACCAGGCAGCTT…
		taPYK	ATGGGCAGCAGCCATCATCATCATCATCACAGCAGCGGCCTGGTGCCGCGCGGCAGCCATATGAAAACCAAAATTGTGGCAACCATTGGTCCGGCAAGCAGCTCTCCGGAAATTATGAAACAAATGATTGATAATGGTCTGAGCCTGGTTCGTATTAATAGCGCACATGCCGATATTAAAGATGTGAGCAAAATTACCCAGATGGTGCGTAGCATTAATCGTGATGTGGGCATTATGATTGATCTGAAAGGTCCGGAACTGCGTACCGGTGAATTTGCCGGTGGCACCCTGAAAATTTCTAGCGGCAAAGATTATGTGATGGGCAAAGATATTGTGCTGAATAATATGAATGTTCTGAGCGCAGTTCAGGTTGGTGATCGTATTCTGATGTCTGATGGC…
		bsALS	ATGCTGACCAAAGCAACCAAAGAACAGAAAAGCCTGGTGAAAAATCGTGGTGCAGAACTGGTTGTTGATTGTCTGGTTGAACAGGGTGTTACCCATGTTTTTGGTATTCCGGGTGCAAAAATTGATGCAGTTTTTGATGCCCTGCAGGATAAAGGTCCGGAAATTATTGTTGCACGCCATGAACAGAATGCAGCATTTATGGCACAGGCAGTTGGTCGTCTGACCGGTAAACCGGGTGTTGTTCTGGTTACCAGCGGTCCGGGTGCAAGCAATCTGGCAACCGGTCTGCTGACCGCAAATACCGAAGGTGATCCGGTTGTTGCACTGGCAGGTAATGTTATTCGTGCAGATCGTCTGAAACGTACCCATCAGAGCCTGGATAATGCAGCACTGTTTCAG…
		gsKARI	ATGGGCAGCAGCCATCATCATCATCATCACAGCAGCGGCCTGGTGCCGCGCGGCAGCcatatggcaaaattctactataacggggatgcaaacgaacaatatttgcaagggaaaacggtcgcgatcatcggctacggctcacaaggccacgcccatgcacaaaacttgcgcgacagcggcgtccgcgtcattgtcgggttgcgcaaagggaaatcgtgggagcaggcggaacaggacggctttgaagtatactcggtgcgcgaagcggcaaaacaagcggatattgtgatggtgttgctgccggatgagaaacagccggctgtctacaaggaagagattgaaccggggcttgaaccgggcaacgcgcttgtgtttgcgcacgggtttaacattcatttc…
		stDHAD	ATGGACACCAAGACGATCCGGATCAACCGCCGCAGCGCCAACATCACCGAAGGGAAGTCGCGCGCTTCCAACCGTTCGATGTTCTACGCGCTGGGCTACAAGGAAGACGACTTCAGCAAGCCGATGGTCGGCGTGGCCAACGGTCACAGCACCATCACGCCCTGCAACGCCGGCCTGCAGAAGCTGGTCGACGCGGCGGTGGCCGGCATCCAGGAAGCGGGCGGCAACGCCCAGGTGTTCGGCACCCCCACCATCTCCGACGGCATGGCGATGGGCACCGAGGGCATGAAGTACTCGCTGGTCAGCCGCGAGGTGATCGCCGACTGCATCGAGACCTGCGTGCAGGGCCAGTGGATGGACGGCGTGCTGGTGGTCGGCGGCTGCGACAAGAACATGCCG…
		ptKDGA	ATGGGCAGCAGCCATCATCATCATCATCACAGCAGCGGCCTGGTGCCGCGCGGCAGCCATATGATTACCCCGCTGGACGCACACGGCAACATCGACTATAACGCAACGAACATTCTGATCAAATACCTGGAAGGCATCAACGTGGACTACCTGTTCCCGATGGGCTCTACCGGTGTGTTTCCGTATTTCACGCTGAAAGAACGTAAAGACTTTCTGAAATTCGTTCGCGAAAACAGTAAAAAACCGATCATGGCTGGCGTCGGTAGCTCTAGTATCAACGAAGTGAACGAACTGATGAAATTCAGCATGGATATCGGTATCGAAGCGGCCGTGCTGATGCCGCCATATTACATTAAACTGAACCAGGAAGCAATCTACCATTACTACAAAGAAATCCTG…
		ppD-KDPD	atgactgatcgaacgaacgccaatcaaccgctgccactgagccatgatgccagcgttttcgaccgcggcagctgggtagggcgcgtctggttgccggagcaggggccggcggtggtgctggtgaaagccggcgccgtctacgatatcagcacccacgtggcgaccgtctcggcgctgctggaagtggacgatccggtggcctacctgcgtgccttgccgctggccgaacccttgattgcactgccggcattgctgggcaacagcgatcccacacggcgcaccccgcaccagccgtggctgctggcgccgatcgacctgcaagcggtgaaggccgctggtgtgaccttcgccaccagcctgctggagcgtgtggtagaagaacaggccaagggcgacccg…
		cnL-KDPD	ATGGGCAGCAGCCATCATCATCATCATCACAGCAGCGGCCTGGTGCCGCGCGGCAGCCATATGACCACACGTCTGCGTGGCATTTTTCCGGTTCTGCCGACACCGTTTACCGAAGATGGTAGCCTGGATCTGGAAAGCCTGCGTCGTCTGGTTGAATTTCTGCTGGAAGCCGGTGTTGATGGTATTTGTGTTCCTGGTATGGCAAGCGAAGCATTTACCCTGACCACCGAAGAACGTGAAGCACTGACCCGTCTGGTGGTTGAAGCAGTTGCAGGTCGTGTTCCGGTTATTGCAGGCGTTGGTGGTCAGAGCACCCGTCAGGCAGTTGAACTGGCACGTCATGCCGAAGAGGCAGGCGCAGATGGTATTATGGTTATGCCTCCGTATTATACCAAACCG…
		ppKGSALDH	ATGGGCAGCAGCCATCATCATCATCATCACAGCAGCGGCCTGGTGCCGCGCGGCAGCCATATGCCTGAGATCCTCGGCCATAACTTCATCGCCGGTCAGCGCAGTGCCGCTGGCCCTCAGCGCCTGCAGAGCCTGGACGCCAGCACTGGCGAAGCCCTGCCCTACAGCTTTGCCCAGGCCACCGAAGCCGAAGTGGACAAAGCCGCCAAGGCCGCTGCCGCAGCCTTCGCCGATTTCCGCCAACTGGCCCCGGCGCGTCGGGCCGAGTTCCTCGACGCCATCGCCGCTGAACTCGACGAACTGGATGACGCCTTCGTCGCCATCGTCTGCCGCGAAACCGCCCTGCCCGCCGCCCGCATCCAGGGCGAGCGCGGCCGCACCAGCGGGCAGATGCGCCTG…
		ecPROC	ATGCATCATCATCATCATCAtCTCGACatgGAAAAGAAAATCGGTTTTATTGGCTGCGGCAATATGGGAAAAGCCATTCTCGGCGGTCTGATTGCCAGCGGTCAGGTGCTTCCAGGGCAAATCTGGGTATACACCCCCTCCCCGGATAAAGTCGCCGCCCTGCATGACCAGTTCGGCATCAACGCCGCAGAATCGGCGCAAGAAGTGGCGCAAATCGCCGACATCATTTTTGCTGCCGTTAAACCTGGCATCATGATTAAAGTGCTTAGCGAAATCACCTCCAGCCTGAATAAAGACTCTCTGGTCGTTTCTATTGCTGCAGGTGTCACGCTCGACCAGCTTGCCCGCGCGCTGGGCCATGACCGGAAAATTATCCGCGCCATGCCGAACACTCCCGCA…
		bsAlaDH	ATGGCTAGCAGAGGATCGCATCACCATCACCATCACGGCGCCATCATAGGGGTTCCTAAAGAGATAAAAAACAATGAAAACCGTGTCGCATTAACACCCGGGGGCGTTTCTCAGCTCATTTCAAACGGCCACCGGGTGCTGGTTGAAACAGGCGCGGGCCTTGGAAGCGGATTTGAAAATGAAGCCTATGAGTCAGCAGGAGCGGAAATCATTGCTGATCCGAAGCAGGTCTGGGACGCCGAAATGGTCATGAAAGTAAAAGAACCGCTGCCGGAAGAATATGTTTATTTTCGCAAAGGACTTGTGCTGTTTACGTACCTTCATTTAGCAGCTGAGCCTGAGCTTGCACAGGCCTTGAAGGATAAAGGAGTAACTGCCATCGCATATGAAACGGTCAGT…
		vpAspDH	ATGGGCAGCAGCCATCATCATCATCATCACAGCAGCGGCCTGGTGCCGCGCGGCAGCCATATGATGACCGCCATCACACGCATCGCACTCGTCGGCTGCGGCGCCATCGGCACCGCGGTGCTCGACCTCTTGCGGGACGATCCGGCCCTGCGGGTTACGGTCGTCGTTGTGCCCGCCGAAGGCATGGCCGCCGCTCAGAAGGCGGTGCCGGACGTACGGGTGGCGAGCATGGTGCCGGTCGCAGACATCGACCTCGTGGTCGAGACGGCCGGGCACGCAGCCATCGAAGAGCACGTGCTGCCGGCGCTCGCGCGCGGCACGCCGTGCGTGGTCGCTTCGGTCGGTGCGCTGTCGGCCGCGGGCCTTTCTGAAAAGCTCGAAGCCGCTGCCATCGCCGGC…
		bsLeuDH	ATGGGCAGCAGCCATCATCATCATCATCACAGCAGCGGCCTGGTGCCGCGCGGCAGCCATATGGCTAGCATGGAACTTTTTAAATATATGGAGAAATACGATTACGAACAATTGGTATTCTGCCAGGATGAACAATCTGGATTAAAAGCGATTATCGCCATTCATGATACAACGCTTGGTCCGGCGCTTGGCGGAACGAGAATGTGGACATATGAAAATGAAGAAGCGGCAATTGAAGATGCGCTCAGATTGGCAAGAGGCATGACCTATAAGAACGCGGCGGCAGGCTTAAACCTTGGCGGCGGAAAAACAGTCATTATCGGCGATCCGCGCAAAGACAAAAATGAGGAAATGTTCCGCGCGTTTGGCCGCTATATTCAAGGACTGAATGGCAGATAC…
		ecLTA	GCGAAAACAAACTGGCTAAGGTAAAAAGGGTGGCATTTCCCGTCATAATAAGGACATGCCATGATTGATTTACGCAGTGATACCGTTACCCGACCAAGCCGCGCCATGCTCGAAGCGATGATGGCCGCCCCGGTTGGGGACGACGTTTACGGAGACGACCCTACCGTTAATGCTCTGCAGGACTACGCAGCAGAGCTTTCCGGTAAAGAAGCCGCCATTTTTCTGCCTACCGGCACTCAGGCCAACCTGGTCGCTCTGCTCAGTCACTGCGAACGCGGCGAAGAGTATATTGTCGGTCAGGCCGCGCATAACTATCTGTTTGAAGCCGGTGGCGCGGCGGTGCTGGGCAGTATTCAACCGCAACCCATAGACGCGGCTGCCGACGGCACGCTACCGCTG…
		lpNOX	ATGGGCAGCAGCCATCATCATCATCATCACAGCAGCGGCCTGGTGCCGCGCGGCAGCCATATGGCTAGCATGAAAGTTATCGTAATTGGTTGTACTCATGCCGGAACTGCTGCTGTAAATCAAATCTTGGCGTCAAATCCAGAAACAGACGTCACGATTTATGAACGGAATGACAATGTGTCATTTCTCTCCTGTGGGATTGCCCTCTATCTTGGTGGCGAAGTTGCCGATCCACAAGGGCTCTTCTATTCCAGTCCAGAACAATTAGCCAAATTAGGCGCGAATGTTCATATGCAACATGATGTGACCGACGTGGATACCGAAAATCATGAAATTACCGTTACTGATTTGAAGACCGGCGAATCCAAGAAAGATTATTACGACAAATTAGTTGTCACA…
