# Supplementary material for: Plug-and-play – enzymatic amino acid production from methanol and carbon dioxide
Source: Nat Commun. 2026 Jun 17;17:5363. doi: 10.1038/s41467-026-74522-x (PMC13276030; doi:10.1038/s41467-026-74522-x)
Supplement: Supplementary file 7 — Source Data [file 41467_2026_74522_MOESM7_ESM.xlsx]

## Sheet: Table 1
		Amount			Amount			Amount			Amount			Amount			Amount
		µM			µM			µM			µM			µM			µM
		Aspartic acid			Glutamic acid			Valine			Proline			Serine			Glycine
		Emission_1			Emission_1			Emission_1			Emission_1			Emission_1			Emission_1
											1:100 diluton						1:1000 diluton
	5h Asp	2323.05		5h Glu	4886.89		5h Val	2207.3		5h Pro	45.9629		5 h Ser	0.7609		5h Gly	8.9635
	5h Asp	1488.56		5h Glu	4622.53		5h Val	2968.83		5h Pro	44.0205		5 h Ser	0.7352		5h Gly	9.5862
	5h Asp	3026.19		5h Glu	4173.96		5h Val	2656.96		5h Pro	47.7196		5 h Ser	0.7546		5h Gly	8.7631
			Amount	Amount	Amount			Amount				Amount	Amount
			µM	µM	µM			µM				µM	µM
			Aspartic acid	Glutamic acid	Valine			Proline				Serine	Glycine
			Emission_1	Emission_1	Emission_1			Emission_1				Emission_1	Emission_1
		10 µM St1	9.9963	10.3024	10.565		10 µM St1	9.9919		10 µM St1	0.1	10.4919	10.7939
		5 µM St1	4.4441	4.6105	4.7454		5 µM St1	5.0425		5 µM St1	0.1	4.9258	5.479
		3 µM St1	3.2472	3.3723	3.3761		3 µM St1	2.9645		2,5 µM St1	0.1	2.3591	2.4758
		1 µM St1	0.9494	1.0447	1.0969		1 µM St1	0.9477		1 µM St1	0.1	0.9642	1.2865
		0.5 µM St1	0.8589	0.8093	0.7101		0.5 µM St1	0.5533		10 µM St2	0.1	10.3588	10.3612
		10 µM St2	9.717	10.1975	9.7873					5 µM St2	0.1	5.263	4.7049
		5 µM St2	4.5441	4.6032	4.4392					3 µM St2	0.1	2.9247	2.733
		3 µM St2	2.9451	2.9874	2.8511					1 µM St2	0.1	1.0867	0.9939
		1 µM St2	0.9315	1.0302	0.9768
		0.5 µM St2	0.5171	0.5593	0.4928
		10 µM St3	9.338	10.2626	9.7127
		5 µM St3	4.3032	4.5748	4.4018
		3 µM St3	2.8824	2.9371	2.845
		1 µM St3	0.9122	1.0553	0.9919
		0.5 µM St3	0.4183	0.5123	0.4765

## Sheet: Fig. 2a
Step	MeOH -> FA
0	0
1	-98.9
2
3
4
5
6
7
8
9
10

## Sheet: Fig. 2b
Step	2FA -> GA
0	0
1	-28.7
2
3
4
5
6
7
8
9
10

## Sheet: Fig. 2c
Step	3 FA -> DHA
0	0
1	-46.4
2
3
4
5
6
7
8
9
10

## Sheet: Fig. 2d
Step	glycine
0	0
1	-66.8
2	-155.1
3	-179.9
4
5
6
7
8
9
10

## Sheet: Fig. 2e
Step	serine
0	0
1	-66.8
2	-155.1
3	-179.9
4	-181.4
5
6
7
8
9
10

## Sheet: Fig. 2f
Step	L-aspartate
0	0
1	-14.9
2	-9.3
3	-57.3
4	-52.8
5	-56.6
6	-50.1
7	-69.2
8
9
10

## Sheet: Fig. 2g
Step	L-valine
0	0
1	-14.9
2	-9.3
3	-57.3
4	-52.8
5	-56.6
6	-81.6
7	-108.6
8	-124.2
9	-161.1
10	-179.1

## Sheet: Fig. 2h
Step	L-proline
0	0
1	-14.9
2	-9.3
3	-57.3
4	-52.8
5	-56.6
6	-81.6
7	-79.1
8	-118.1
9	-134
10	-178.5

## Sheet: Fig. 2i
Step	L-glutamate
0	0
1	-14.9
2	-9.3
3	-57.3
4	-52.8
5	-56.6
6	-81.6
7	-79.1
8	-118.1
9	-161.2
10	-177.5

[truncated: 20 more sheets: Fig. 2j, Fig. 2k, Fig. 2l, Fig. 2m, Fig. 2n, Fig. 2o, Fig. 2p, Fig. 2q, Fig. 2r, Fig. 2s, Fig. 2t, Fig. 2u, Fig. 3a, Fig. 3b, Fig. 3c, Fig. 3d, Fig. S1, Fig. S2, Table S3, Table S9]
